# Supplementary material for: Self-reactivity of CD8 T-cell clones determines their differentiation status rather than their responsiveness in infections
Source: Front Immunol. 2022 Oct 6;13:1009198. doi: 10.3389/fimmu.2022.1009198 (PMC9582129; doi:10.3389/fimmu.2022.1009198)
Supplement: Supplementary file 1 [file Table_1.xlsx]

## Sheet: markers
gene	p_val	avg_log2FC	pct.1	pct.2	p_val_adj	cluster
Ccr7	0	1.0099970265234	0.915	0.496	0	0
Il2rb	0	-1.31354808668528	0.349	0.81	0	0
Ctla2a	0	-1.36958507261686	0.039	0.603	0	0
Gzmm	0	-1.39623159821436	0.017	0.495	0	0
Ahnak	0	-1.42108425924402	0.206	0.734	0	0
Klrk1	0	-1.60715696745591	0.018	0.542	0	0
Ly6c2	0	-2.05004715844084	0.325	0.852	0	0
S100a6	0	-2.30803093830054	0.031	0.667	0	0
Ccl5	0	-4.93035977679354	0.168	0.844	0	0
Klrc1	3.18558714849528e-293	-0.97473581719377	0.008	0.409	4.00237169336947e-289	0
Cxcr3	2.89378244914871e-276	-0.750036353675122	0.047	0.463	3.63574826911044e-272	0
Lgals1	4.22469014093423e-265	-1.4443896391375	0.284	0.705	5.30790069306977e-261	0
Igfbp4	2.06248336319025e-262	1.18264621316721	0.543	0.105	2.59130409751223e-258	0
Klre1	2.29697231212994e-248	-0.685021974670554	0.005	0.353	2.88591601296005e-244	0
Lef1	1.73192965852308e-247	0.795822953669653	0.918	0.63	2.1759964229684e-243	0
Fasl	1.26829978584001e-246	-0.632044013073754	0.006	0.355	1.59349185092939e-242	0
Nkg7	3.31644614908506e-245	-1.00739054729364	0.858	0.958	4.16678294171047e-241	0
Klra8	1.86188762313268e-221	-0.890050830132467	0.008	0.328	2.3392756097039e-217	0
Lrrk1	1.49798402638842e-214	-0.549518155501421	0.006	0.315	1.88206713075441e-210	0
Npc2	7.9172936815781e-213	0.710440865350148	0.933	0.74	9.94728778153472e-209	0
Anxa2	1.28660878921802e-210	-0.752482871467053	0.048	0.389	1.61649528277352e-206	0
Rflnb	6.93363301561947e-197	0.762545849382996	0.718	0.345	8.7114165208243e-193	0
Rgcc	2.95205640299695e-194	0.689843927468282	0.48	0.114	3.70896366472536e-190	0
Actn1	2.3731905263501e-178	0.587161628719535	0.64	0.242	2.98167657730627e-174	0
Dapl1	5.827153929782e-178	0.9045850279192	0.543	0.172	7.3212361973781e-174	0
Eomes	8.00058610593284e-178	-0.574711476780537	0.06	0.372	1.0051936383494e-173	0
Ccr2	2.44268006445333e-177	-0.475755582169587	0.005	0.266	3.06898323297916e-173	0
Txndc5	4.94020057745035e-172	-0.604656508304816	0.122	0.449	6.20686800550862e-168	0
Samd3	1.97400516706848e-165	-0.405576010412531	0.008	0.258	2.48014009190484e-161	0
Cd44	8.44473427190274e-164	-0.446357024398715	0.032	0.306	1.06099641392186e-159	0
Hopx	5.06596052612402e-161	-0.526786461620594	0.085	0.387	6.36487280502222e-157	0
Id2	1.03833240027505e-158	-0.944435669788335	0.412	0.693	1.30456082770558e-154	0
Ccr9	6.08899448351642e-157	0.486229709308444	0.326	0.043	7.65021266909003e-153	0
Pglyrp1	1.79107744788446e-154	-0.590916649726762	0.154	0.472	2.25030970552204e-150	0
1700025G04Rik	4.9690412044253e-153	-0.436106958738439	0.04	0.306	6.24310336923994e-149	0
Itgb1	4.99752371985514e-153	-0.602555639735288	0.097	0.396	6.278888801626e-149	0
Lpin1	9.86572696215996e-147	-0.472658633352509	0.063	0.338	1.23952993552578e-142	0
Il18r1	1.32464299999034e-145	-0.471649507389862	0.07	0.348	1.66428146518786e-141	0
Ramp1	1.44554763374204e-139	0.414704299028926	0.326	0.057	1.81618604703349e-135	0
Tsc22d3	1.63296978386811e-139	0.604237968593379	0.916	0.746	2.05166323645189e-135	0
Fcgrt	1.64440607349855e-137	-0.548609780899899	0.082	0.352	2.06603179074358e-133	0
Ifitm10	1.95527364254871e-137	-0.48661303283293	0.092	0.369	2.4566058044982e-133	0
Ctsw	4.05449178406911e-137	-0.638933431805932	0.63	0.845	5.09406347750442e-133	0
Bcl2	3.95595911300009e-136	-0.654704519352984	0.717	0.878	4.97026702957331e-132	0
Klra7	3.68280079971859e-129	-0.438721171949738	0.003	0.199	4.62707092476644e-125	0
Myo1f	1.44211373654789e-122	-0.417610171308728	0.087	0.344	1.81187169859877e-118	0
Zyx	3.89081903224748e-118	-0.6100781775364	0.491	0.734	4.88842503211573e-114	0
Cst7	6.52681163005296e-118	-0.565491576553434	0.308	0.585	8.20028613199853e-114	0
Gzmb	1.07229057085262e-117	-0.430038749317598	0.004	0.186	1.34722587321923e-113	0
St3gal6	3.4356345073575e-115	-0.426527738308453	0.124	0.385	4.31653119504397e-111	0
Gimap7	1.6858204663766e-114	-0.575354094765796	0.361	0.632	2.11806483395556e-110	0
Gimap4	1.94171878537414e-112	-0.579707642400306	0.682	0.847	2.43957548194407e-108	0
Cyba	1.32298363624231e-108	-0.553498344519163	0.775	0.893	1.66219664057484e-104	0
AW112010	3.73783296441764e-107	-0.61454157647457	0.78	0.899	4.69621333649433e-103	0
Btg1	6.47230618147996e-107	0.449086862409938	0.968	0.879	8.13180548641142e-103	0
Hcst	1.22913151511289e-106	-0.528193100002991	0.81	0.911	1.54428083558784e-102	0
Tubb5	1.32893039071847e-103	0.467956268556048	0.92	0.788	1.66966814289868e-99	0
H2az1	3.33508634996351e-102	-0.638936564257767	0.725	0.858	4.19020249009416e-98	0
Selenop	1.55054747327278e-101	0.488504761323079	0.457	0.196	1.94810784541993e-97	0
Smc4	2.38411988280089e-101	0.527239795397021	0.673	0.409	2.99540822075103e-97	0
Prr13	6.59174985999449e-101	-0.495240940193257	0.234	0.496	8.28187452409708e-97	0
Tyrobp	4.75937945537181e-100	-0.461334196488016	0.004	0.16	5.97968434772914e-96	0
Efhd2	1.54759688443253e-99	-0.463148845507679	0.23	0.48	1.94440072560103e-95	0
Gzma	1.46344867037905e-96	-0.811817235990403	0.005	0.159	1.83867690946424e-92	0
Vim	1.13878031577964e-87	-0.779407937350902	0.554	0.759	1.43076358874555e-83	0
Ifi27l2a	3.23683420711692e-85	0.442043866196615	0.647	0.365	4.0667584978217e-81	0
Rgs10	4.10628100344949e-82	0.441707384924383	0.713	0.474	5.15913145273394e-78	0
Ighm	7.0800105398314e-82	0.426275634255883	0.648	0.401	8.89532524224417e-78	0
Gzmk	9.67966662042593e-82	-0.502630304739302	0.003	0.131	1.21615331419031e-77	0
Itgb2	4.35782673565434e-81	-0.481482863307545	0.457	0.668	5.47517351067611e-77	0
Peli1	6.90543381327083e-77	0.424881937297725	0.812	0.646	8.67598704299347e-73	0
Atp2b1	6.08239768670058e-75	-0.458269734276452	0.247	0.465	7.64192445357061e-71	0
Cd82	4.48190650458461e-73	-0.436122473028209	0.32	0.534	5.6310673323601e-69	0
Hsp90aa1	5.93625171248516e-63	-0.452008832728389	0.616	0.763	7.45830665156635e-59	0
S100a10	9.21032395740047e-63	-0.546662213519394	0.841	0.901	1.15718510200779e-58	0
Pim1	8.78891978184412e-59	-0.41403016789677	0.376	0.569	1.1042398813909e-54	0
Trbc1	3.50071811029297e-58	-0.410179922540208	0.357	0.555	4.39830223377209e-54	0
Ccl5	0	1.98304765228075	0.986	0.354	0	1
Klrk1	0	1.78103268726636	0.794	0.12	0	1
Gzmm	0	1.72779969297025	0.777	0.094	0	1
Ly6c2	0	1.65213294839612	0.988	0.463	0	1
S100a6	0	1.41297482300003	0.837	0.195	0	1
Klra8	0	1.33161118683773	0.598	0.035	0	1
Il2rb	0	1.24396795589559	0.93	0.469	0	1
Ctla2a	0	1.21952936216921	0.8	0.171	0	1
Klrc1	0	1.17727119536634	0.633	0.077	0	1
Klre1	0	0.912869275116642	0.579	0.055	0	1
Klrb1c	0	0.636381035420234	0.399	0.021	0	1
Klra7	3.67005855396315e-304	0.728756424407007	0.374	0.017	4.61106156719931e-300	1
Ahnak	2.88180671956424e-298	1.1878609999206	0.875	0.343	3.62070196246052e-294	1
Lrrk1	1.40441006897399e-294	0.720418467765905	0.485	0.06	1.76450081065892e-290	1
Klrc2	5.35740426914674e-271	0.555917185117933	0.362	0.022	6.73104272375597e-267	1
Fasl	1.46906588602689e-255	0.697620243292916	0.498	0.081	1.84573437920418e-251	1
Tyrobp	1.07834664526695e-224	0.767311338353081	0.294	0.016	1.3548347251134e-220	1
Samd3	1.14820690791369e-224	0.531561131648711	0.396	0.051	1.44260715910276e-220	1
Ccr7	3.32161276795236e-222	-1.26113815616958	0.382	0.808	4.17327428165534e-218	1
Ccr2	3.07780700376669e-221	0.566453029820079	0.4	0.053	3.86695671953247e-217	1
Lgals1	4.2210865078956e-212	0.864581598505213	0.841	0.385	5.30337308852003e-208	1
Klra6	2.50389571883669e-209	0.416110258185967	0.24	0.005	3.14589458114641e-205	1
Klra9	1.65503580248862e-203	0.461934956480005	0.277	0.017	2.0793869822467e-199	1
Anxa2	2.55006223401773e-203	0.636168138818865	0.524	0.123	3.20389819081988e-199	1
Arl4d	1.25216219260886e-201	0.466907903139597	0.305	0.027	1.57321657879377e-197	1
Bcl2	1.27506884571181e-199	0.837308187703089	0.972	0.743	1.60199649775232e-195	1
Cxcr3	3.49317150671855e-196	0.642876800949514	0.569	0.156	4.38882068104119e-192	1
Txndc5	2.91737913926449e-182	0.697272405433531	0.582	0.193	3.6653951505719e-178	1
Nkg7	3.1124944027212e-180	0.740884685102871	0.991	0.882	3.91053796757891e-176	1
Eomes	5.1205857305401e-171	0.620635141225479	0.489	0.13	6.43350391185058e-167	1
Lpin1	5.34268184600939e-169	0.572934697320674	0.464	0.118	6.7125454713262e-165	1
1700025G04Rik	8.91377257121603e-162	0.49299526942585	0.42	0.096	1.11992638584758e-157	1
Cd44	2.49803009493248e-151	0.459734950792602	0.407	0.094	3.13852501127317e-147	1
Igfbp4	1.40390857582442e-150	-1.19952947083523	0.021	0.42	1.76387073466581e-146	1
Lef1	5.75288076134218e-149	-0.860732426036342	0.594	0.831	7.22791938855031e-145	1
Dapl1	3.69011863555466e-148	-1.17524521935445	0.047	0.455	4.63626505371088e-144	1
Npc2	5.30186339332911e-143	-0.77837112016127	0.681	0.885	6.66126116737869e-139	1
Fcgrt	6.00385397655094e-142	0.548960903115719	0.469	0.138	7.5432421361386e-138	1
Actn1	4.30138948264803e-139	-0.718410410448291	0.128	0.539	5.40426574599899e-135	1
Serpina3g	3.78680864031847e-135	0.423127765646371	0.293	0.049	4.75774637569613e-131	1
Id2	1.02073361950799e-132	0.871981075917634	0.777	0.482	1.28244971954984e-128	1
Plekha5	3.52509379322794e-132	0.441838376260415	0.37	0.09	4.42892784181159e-128	1
Hopx	5.13810114908543e-131	0.519494764431361	0.481	0.159	6.45551028371093e-127	1
Ctsw	1.04073064256029e-130	0.653760159390719	0.921	0.68	1.30757397931275e-126	1
Trbc1	1.32627770499268e-130	0.646977358297386	0.727	0.372	1.6663353085528e-126	1
Il18r1	2.9147338594705e-130	0.492328149595896	0.445	0.135	3.66207162103874e-126	1
Arsb	3.22914279519543e-121	0.416382509363601	0.349	0.086	4.05709500788354e-117	1
Cst7	4.70883079355627e-110	0.605622329098564	0.681	0.373	5.9161750090241e-106	1
Rgcc	1.02841690454039e-108	-0.666101873882761	0.051	0.375	1.29210299886455e-104	1
Gimap7	6.15786047931392e-99	0.561329111100671	0.721	0.426	7.73673590621001e-95	1
Gimap4	1.90415366655797e-97	0.578269817686108	0.909	0.719	2.39237866666344e-93	1
Itga4	4.62369715409292e-96	-0.578448391413633	0.128	0.453	5.80921310440234e-92	1
St3gal6	2.53160086922206e-94	0.419042214385172	0.468	0.188	3.1807033320906e-90	1
Ifi27l2a	2.43313029300681e-93	-0.884408820448898	0.255	0.585	3.05698490013376e-89	1
Btg1	9.22770069953045e-93	-0.577221079430509	0.852	0.945	1.15936831588901e-88	1
Cd8b1	2.60771374041934e-92	-0.570119780656965	0.92	0.98	3.27633154346286e-88	1
Rflnb	2.38887076386658e-91	-0.690643505382351	0.305	0.604	3.00137722772197e-87	1
Pglyrp1	4.11902133781618e-90	0.48001618829628	0.531	0.244	5.17513840883225e-86	1
Hcst	3.72357853923627e-89	0.515642733347679	0.937	0.836	4.67830407669645e-85	1
Zyx	7.93026204821475e-87	0.509696344399271	0.815	0.549	9.96358123737701e-83	1
Ifitm10	2.53000981514639e-84	0.407725188344243	0.427	0.168	3.17870433174992e-80	1
Tubb5	4.03642742264337e-80	-0.547206990890432	0.749	0.887	5.07136741380913e-76	1
Cyba	4.08833664886689e-79	0.491115040025483	0.922	0.806	5.13658616563636e-75	1
Tsc22d3	1.54044740818725e-78	-0.601890874892872	0.73	0.863	1.93541812364645e-74	1
Ccr9	5.94257070828839e-76	-0.425283181686316	0.009	0.24	7.46624583789353e-72	1
Ms4a4c	6.25553621671372e-74	0.415225701119415	0.458	0.208	7.85945570267912e-70	1
Lyst	1.55826629432174e-73	0.410434084808665	0.44	0.199	1.95780577218583e-69	1
Itgal	4.20438898061805e-70	0.407220822069689	0.578	0.322	5.28239431524852e-66	1
Atp2b1	7.63364833012426e-69	0.477617076361289	0.546	0.296	9.59091576196813e-65	1
Itgb2	4.83782925656667e-68	0.449571223949736	0.738	0.507	6.07824867795036e-64	1
Smc4	3.55504391914974e-67	-0.556724426856766	0.342	0.604	4.46655718001974e-63	1
H2az1	2.93857386596477e-66	0.456256393890423	0.893	0.759	3.69202420519813e-62	1
Vim	1.15252159846417e-65	0.477179444148025	0.821	0.605	1.44802813631038e-61	1
AW112010	2.51229222650082e-63	0.432079538677354	0.931	0.811	3.15644395337563e-59	1
Rgs10	3.84759251881867e-61	-0.509857798914812	0.412	0.651	4.83411524064378e-57	1
Gm8369	6.09558660135353e-61	-0.501631752414334	0.412	0.633	7.65849500594058e-57	1
Saraf	6.79966046927661e-61	-0.451285691392348	0.774	0.875	8.54309341359913e-57	1
Plac8	1.10155451070951e-60	-0.482532466582769	0.124	0.37	1.38399308725543e-56	1
Rinl	1.60428267379964e-60	0.407912560918304	0.712	0.503	2.01562075136187e-56	1
Inpp4b	3.7820156833803e-55	-0.41526633503805	0.208	0.442	4.751724504599e-51	1
Hsp90aa1	3.78750466004247e-52	0.425463613973426	0.811	0.651	4.75862085487737e-48	1
Pim1	1.5275645013655e-49	0.413892957337903	0.634	0.422	1.91923203951561e-45	1
Itgb7	1.02806256970532e-48	-0.43465707681546	0.515	0.694	1.29165781257776e-44	1
Ltb	3.85964771970874e-46	-0.409496384955375	0.876	0.931	4.84926139504206e-42	1
Dnaja1	7.31900707156866e-46	0.420212638662476	0.866	0.769	9.19560048471887e-42	1
Ccnd2	3.35003368426733e-45	0.41135331999499	0.789	0.645	4.20898232091348e-41	1
Selenop	7.26027774260364e-45	-0.413377506394409	0.174	0.375	9.12181295580721e-41	1
Ly6c2	2.30916893272181e-109	0.817651405973354	0.955	0.525	2.90123984707168e-105	2
Ccl5	2.13046452073335e-87	0.759034990766041	0.877	0.439	2.67671562384938e-83	2
Il2rb	1.29989476388728e-62	0.504705787664756	0.835	0.534	1.63318778134797e-58	2
S100a6	4.08361538006982e-60	0.503209074634812	0.629	0.298	5.13065436351972e-56	2
Rgcc	1.26042641906469e-51	-0.572690631316053	0.069	0.338	1.58359975291288e-47	2
Igfbp4	4.96926841689263e-51	-0.902237724861957	0.094	0.365	6.24338883898389e-47	2
Lef1	2.32146810018585e-36	-0.495586048546831	0.65	0.797	2.9166925210735e-32	2
Itga4	3.88143438665926e-36	-0.435224239946725	0.173	0.411	4.87663416339869e-32	2
Rflnb	6.61759299889558e-34	-0.518950360904592	0.362	0.563	8.3143438438124e-30	2
Npc2	8.89341946590275e-34	-0.44255245619397	0.744	0.853	1.11736922169602e-29	2
Ccr7	3.7355442737615e-33	-0.566000513638163	0.587	0.729	4.69333782555394e-29	2
Tsc22d3	5.31154239814647e-30	-0.428791958631081	0.725	0.85	6.67342186903122e-26	2
Ifi27l2a	1.00851715035908e-22	-0.504154465943912	0.351	0.534	1.26710094771114e-18	2
Bcl3	6.04369419107063e-209	0.855134451578027	0.571	0.055	7.59329738166114e-205	3
Nfkbia	1.61424901774693e-136	2.14986688232104	0.97	0.512	2.02814246589724e-132	3
Relb	5.90635597134858e-121	0.745610716203664	0.578	0.104	7.42074564240236e-117	3
Icam1	1.30035309632034e-96	1.09447158919404	0.675	0.194	1.63376363021687e-92	3
Nfkb2	1.06699338662888e-67	0.498978575795898	0.433	0.095	1.34057049096052e-63	3
Ltb	3.10379881996112e-61	0.887130750417157	0.996	0.914	3.89961283739915e-57	3
Tgif1	3.3633105326834e-58	0.597409253998964	0.455	0.124	4.22566335326342e-54	3
Nkg7	2.4575156434271e-43	-1.06148838506682	0.728	0.917	3.0876226544018e-39	3
Btg1	4.99718463809358e-41	0.647565340198231	0.996	0.92	6.27846277930078e-37	3
Cd69	1.32224296620608e-38	0.902859007251575	0.776	0.462	1.66126606274132e-34	3
Jund	3.26315793313688e-36	0.706676044795782	0.825	0.552	4.09983162719318e-32	3
Tnip1	1.67847026576913e-35	0.525323001983217	0.537	0.23	2.10883004191233e-31	3
Ccl5	1.4769189241215e-29	-3.52315029474118	0.213	0.515	1.85560093626626e-25	3
Batf	7.46120123106543e-29	0.447362867291154	0.414	0.163	9.37425322671061e-25	3
Fas	4.60838619576084e-28	0.488345472188776	0.34	0.12	5.78997641635393e-24	3
Junb	8.26860603758496e-28	0.657937219561119	0.91	0.743	1.03886766256217e-23	3
Tnfaip3	1.1563858654302e-27	0.407719035670986	0.414	0.163	1.4528832013265e-23	3
Ly6c2	2.9243561462569e-27	-1.44609211536258	0.31	0.598	3.67416106215716e-23	3
S100a6	2.19819002333425e-26	-1.53968245570034	0.041	0.359	2.76180594531716e-22	3
Tagap	1.07078048627854e-25	0.528906808799402	0.683	0.415	1.34532860296036e-21	3
Pim2	1.22023535945897e-22	0.632407129855298	0.582	0.335	1.53310370562425e-18	3
Il2rb	2.8949527684478e-22	-0.835123943813035	0.34	0.588	3.63721865827782e-18	3
Grap	6.99365408399925e-22	0.486306683763007	0.646	0.396	8.78682699113665e-18	3
Cks2	7.56780081167494e-22	0.408661855135561	0.276	0.097	9.5081849397884e-18	3
Ier5	9.37902133901695e-22	0.523054066976324	0.709	0.489	1.17838024103409e-17	3
Lgals1	5.4914396564717e-21	-1.06455786810507	0.231	0.504	6.89944478439105e-17	3
Ctla2a	6.09843257181125e-21	-0.797422864800312	0.056	0.329	7.66207068322365e-17	3
Ccr7	8.26590189916755e-21	0.459653701823137	0.951	0.697	1.03852791461141e-16	3
Klrk1	3.58046759334922e-19	-0.95978364626888	0.037	0.288	4.49849948428397e-15	3
Gzmm	6.05656170712481e-19	-0.878573196896878	0.022	0.264	7.60946412883161e-15	3
Sumo2	1.02731896654945e-17	0.434220685514787	0.914	0.819	1.29072354957273e-13	3
Zyx	5.62895089672988e-17	-0.546914789417217	0.396	0.621	7.07221390665142e-13	3
Vim	4.21028295050278e-16	-0.752473111254499	0.459	0.665	5.28979949901169e-12	3
Ier2	6.25512701172422e-16	0.462935165012999	0.683	0.479	7.85894157753031e-12	3
Cxcr3	8.42619298008033e-16	-0.445930413825897	0.045	0.262	1.05866688601729e-11	3
Ctsw	1.24868271175005e-15	-0.502651030174802	0.545	0.746	1.56884495904276e-11	3
Actn1	2.15662545275526e-15	0.413880985161012	0.657	0.433	2.7095842188417e-11	3
Cst7	3.13545563506765e-15	-0.475310361458335	0.228	0.455	3.939386459899e-11	3
Klrc1	3.31386072747784e-15	-0.565834633890895	0.015	0.215	4.16353461800316e-11	3
Gramd3	7.3251741762471e-15	0.424278620741881	0.832	0.677	9.20334883503686e-11	3
Ctsd	7.54917725610593e-15	-0.465756864137705	0.485	0.682	9.48478630457149e-11	3
Anxa2	2.85692227845539e-14	-0.474567596094431	0.03	0.225	3.58943715065135e-10	3
Bcl2	6.74781736243177e-14	-0.516472829573501	0.672	0.803	8.47795773415927e-10	3
Dusp2	7.98316074701519e-14	0.502877933856625	0.634	0.455	1.00300431625499e-09	3
Ubald2	1.27735245185751e-13	0.434103785647096	0.668	0.5	1.60486562051378e-09	3
Hcst	1.87474366548891e-13	-0.424704761469141	0.743	0.866	2.35542794132026e-09	3
Pnrc1	1.99202942526484e-13	0.43581399628275	0.828	0.729	2.50278576990274e-09	3
AW112010	1.66610206386863e-12	-0.495898740174828	0.701	0.846	2.09329063304455e-08	3
Itgb2	1.77459923660841e-12	-0.415582813079536	0.377	0.57	2.2296064808748e-08	3
Pim1	5.25326930413379e-11	0.423923745729773	0.623	0.463	6.60020755371369e-07	3
Ahnak	6.43667503928176e-11	-0.607179354859081	0.299	0.474	8.08703851935361e-07	3
Klra8	9.30640271887699e-11	-0.490491980985865	0.022	0.173	1.1692564375997e-06	3
H2az1	2.87331330862241e-09	-0.453182720243708	0.716	0.794	3.6100308409532e-05	3
Cd82	1.03822735443114e-08	0.416837376922675	0.552	0.418	0.000130442884810728	3
Gzmk	0	2.12924195607482	0.751	0.032	0	4
Lgals3	0	1.62847577933007	0.458	0.007	0	4
Klrg1	0	0.769956123227666	0.344	0.001	0	4
Cx3cr1	0	0.722704423016652	0.352	0.001	0	4
Tigit	6.39345179929031e-217	1.00191373889193	0.431	0.024	8.03273284062835e-213	4
Casp1	6.44870946622199e-185	0.497043831308715	0.312	0.013	8.1021585733613e-181	4
Igkc	1.52854557956959e-166	0.482120990526579	0.17	0.001	1.92046466617124e-162	4
Zeb2	1.11005796688424e-165	0.43587100269601	0.245	0.007	1.39467682959336e-161	4
S100a4	3.16980822442486e-163	1.22819004722028	0.415	0.034	3.98254705316739e-159	4
Trgv2	2.61092613952799e-127	0.696383144860692	0.237	0.012	3.28036760170297e-123	4
Ccl5	1.18865888421163e-114	2.27096863160242	0.988	0.476	1.49343102212349e-110	4
Ptms	1.42629107588653e-105	0.563335571671488	0.336	0.035	1.79199210774383e-101	4
Gzmb	8.84320883231907e-103	1.22256143590835	0.466	0.076	1.11106075769257e-98	4
Nkg7	1.96887842404577e-93	1.50726800795256	0.992	0.903	2.47369885197111e-89	4
Anxa2	1.62951181181715e-86	1.32064155756082	0.68	0.193	2.04731864036707e-82	4
Bhlhe40	1.54850759993417e-83	0.480743495306111	0.285	0.032	1.94554494855729e-79	4
Lgals1	3.72392445782108e-83	2.20635272032157	0.909	0.47	4.67873868880641e-79	4
S100a6	1.70988312666194e-80	1.96970948513318	0.846	0.319	2.14829716033806e-76	4
Rora	1.80891250132053e-80	0.438210225270268	0.316	0.041	2.27271766665911e-76	4
Ier3	4.92019831932132e-76	0.773207259413191	0.395	0.071	6.18173716839531e-72	4
S100a10	1.91065896513291e-74	1.5441192003323	0.976	0.865	2.40055192379299e-70	4
Ccr7	2.07694717247e-67	-1.397251899944	0.134	0.737	2.60947642749131e-63	4
Slamf7	3.25113306803771e-67	0.553635523261809	0.399	0.079	4.08472358668258e-63	4
Prr13	5.24041530436398e-66	0.986158817457712	0.779	0.342	6.5840577884029e-62	4
Ccl4	6.01049530935688e-65	0.407601226935442	0.261	0.035	7.55158630667599e-61	4
S100a11	4.52645434968007e-63	1.45789379110865	0.877	0.576	5.68703724493804e-59	4
Itga4	3.39497703848147e-58	1.12185316567945	0.747	0.36	4.26544915114812e-54	4
Ctsd	8.86252875453361e-58	1.04368981152189	0.933	0.66	1.1134881127196e-53	4
Sell	1.10780521713769e-56	-0.907232460449469	0.289	0.794	1.3918464748118e-52	4
Ahnak	3.38214273057721e-56	1.02903249567601	0.881	0.445	4.24932412669721e-52	4
Lef1	9.04411506723804e-56	-1.11921377861876	0.356	0.797	1.13630261704779e-51	4
Satb1	1.12760518567868e-55	-0.908841573282456	0.19	0.717	1.41672315528669e-51	4
Emp3	1.1075030320792e-48	0.872387365237591	0.945	0.704	1.39146680950431e-44	4
Itgb1	2.16687290414695e-47	1.07712414981987	0.581	0.227	2.72245911677023e-43	4
AW112010	4.30295145310906e-47	1.04981428967497	0.972	0.832	5.40622820568622e-43	4
Rgs10	2.55433055794101e-46	-0.881987131219148	0.123	0.619	3.20926091299709e-42	4
Gzma	1.17488199090702e-41	2.58909289200952	0.292	0.071	1.47612173337557e-37	4
Rflnb	3.93880441235826e-41	-0.94415959789977	0.107	0.556	4.94871386368692e-37	4
H2az1	2.69056414668324e-39	1.08969078158498	0.949	0.782	3.38042479389282e-35	4
Crip1	1.39277464047554e-38	1.47280618668228	0.937	0.844	1.74988205829347e-34	4
Smap1	5.07180620160143e-37	0.609648151179398	0.719	0.383	6.37221731169204e-33	4
Itgb2	1.16597249727036e-36	0.799687593730262	0.822	0.548	1.46492784557048e-32	4
Cxcr3	1.4460528347518e-36	0.729955284045394	0.565	0.236	1.81682078158216e-32	4
Ighm	4.28323182488032e-35	-0.728868242499967	0.123	0.546	5.38145246477963e-31	4
Cd48	1.76220778190304e-34	0.865302713353549	0.735	0.462	2.21403785718298e-30	4
S100a13	1.6980505765368e-33	0.72033514574564	0.755	0.467	2.13343074436084e-29	4
Prf1	4.36155024040057e-33	0.487136099581166	0.553	0.234	5.47985172203927e-29	4
Il10ra	5.98546631768251e-33	0.432960656969174	0.415	0.145	7.5201398815363e-29	4
Actn1	7.49076568882002e-33	-0.717004460114186	0.067	0.462	9.41139801143347e-29	4
Efhd2	8.71483107446746e-33	0.609107273886532	0.656	0.339	1.09493137619609e-28	4
Evl	1.56879608105902e-32	-0.601209326532798	0.348	0.735	1.97103539624255e-28	4
Bcl2	3.39173698833826e-31	-0.852611884652257	0.542	0.809	4.26137835214819e-27	4
Emb	9.79447392094788e-31	-0.684000739399516	0.395	0.739	1.23057770342789e-26	4
Cd82	9.93054443256548e-31	0.667183865824888	0.715	0.411	1.24767360250753e-26	4
Myo1f	9.62633422206845e-30	0.484690767409946	0.486	0.2	1.20945263166068e-25	4
Rap1b	2.5025036603227e-29	0.666753758777823	0.889	0.712	3.14414559882944e-25	4
Tcf7	8.45477638747911e-29	-0.598801998147504	0.478	0.799	1.06225810532287e-24	4
Gimap7	9.1007401602804e-29	0.697066526487024	0.783	0.48	1.14341699373763e-24	4
Sh3bp5	1.41553493240505e-28	-0.558800477706799	0.079	0.442	1.7784780890737e-24	4
Il7r	1.81428153774797e-28	-0.661958436013245	0.585	0.899	2.27946332402655e-24	4
Tox	1.82231455422909e-28	0.579878626166207	0.328	0.112	2.28955600593343e-24	4
Zyx	1.71116406951025e-27	0.763417458844287	0.818	0.6	2.14990653693268e-23	4
Tsc22d3	3.1814984344482e-27	-0.727247169205098	0.632	0.842	3.99723463304072e-23	4
Igfbp4	1.33696492109354e-26	-1.04870780722069	0.016	0.343	1.67976272686192e-22	4
Npm1	2.07451540260235e-26	-0.565061464519708	0.885	0.955	2.60642115182959e-22	4
Rapgef6	2.53255472696825e-25	-0.596407299232543	0.391	0.687	3.18190175896292e-21	4
Pik3ip1	2.94420662950816e-25	-0.564586923046889	0.182	0.513	3.69910120931405e-21	4
Peli1	3.66420053491969e-25	-0.629751637517069	0.474	0.743	4.6037015520731e-21	4
Lrp10	9.67354036576106e-25	0.499238758127803	0.636	0.365	1.21538361155422e-20	4
Id2	1.1605690920675e-24	0.853940280561902	0.771	0.54	1.4581390072736e-20	4
Eomes	3.08405545223955e-24	0.505645694267995	0.455	0.202	3.87480727019378e-20	4
Dapl1	3.50641057893688e-24	-0.921387096824565	0.059	0.375	4.4054542513763e-20	4
Nsg2	3.73653041197566e-24	-0.531124401758087	0.079	0.404	4.69457680960622e-20	4
Vim	4.23745809727394e-24	1.49500849585158	0.818	0.647	5.32394235341497e-20	4
Vamp8	1.38880579794021e-23	0.583326730411063	0.593	0.354	1.74489560453208e-19	4
Txnip	1.50191162673617e-23	-0.59237026958551	0.854	0.945	1.88700176783133e-19	4
Lsp1	9.38722523920811e-23	0.898749103279317	0.905	0.796	1.17941097905411e-18	4
Anxa6	1.02848127713234e-22	0.654752808960628	0.842	0.653	1.29218387658907e-18	4
Limd2	2.28011194285052e-22	-0.484536205111014	0.846	0.947	2.86473264499739e-18	4
Foxp1	3.0111853524784e-22	-0.578181200964007	0.431	0.686	3.78325327685387e-18	4
Npc2	4.18387755786022e-22	-0.599621481127323	0.719	0.844	5.25662376369559e-18	4
Rpa2	6.50049893170606e-22	0.412194005207015	0.458	0.214	8.16722685779549e-18	4
Hmgb2	1.28138427528204e-21	1.29445379723925	0.688	0.472	1.60993120346435e-17	4
Txn1	2.09985539874534e-21	0.694073250322722	0.648	0.407	2.63825832298365e-17	4
Serpina3g	3.1672105068593e-21	0.421763554239532	0.281	0.097	3.97928328081803e-17	4
Eef1g	4.14249257074601e-21	-0.504977278831144	0.708	0.885	5.20462766588529e-17	4
Cyba	7.1946720566716e-21	0.652333578555124	0.925	0.829	9.03938597200219e-17	4
Itk	1.09996496948569e-20	-0.505975031176632	0.36	0.644	1.38199598766182e-16	4
Ifitm10	1.31966171308284e-20	0.416231030111042	0.455	0.217	1.65802297631728e-16	4
Pde4b	1.5602699187019e-20	-0.50712753364717	0.186	0.474	1.96032312585707e-16	4
H2-Q7	2.34746544943991e-20	0.544096443923464	0.953	0.897	2.94935559067631e-16	4
Ctla2a	2.37400541421318e-20	0.819455688932168	0.573	0.304	2.98270040241744e-16	4
Tmbim6	2.85015775555387e-20	0.513054996325625	0.905	0.732	3.58093820407788e-16	4
Fam241a	3.22180493849846e-20	-0.431533168097896	0.04	0.314	4.04787572472946e-16	4
Tdrp	8.67578163393346e-20	-0.45364316597145	0.051	0.323	1.0900252044874e-15	4
Reep5	1.05358690903593e-19	0.634326784411505	0.715	0.485	1.32372659251275e-15	4
Capg	1.73366568609502e-18	0.528306909939887	0.15	0.038	2.17817756800979e-14	4
Txk	5.0344847096106e-18	-0.462792921290163	0.281	0.554	6.32532658915476e-14	4
Bscl2	7.16831705694946e-18	0.409649329200526	0.451	0.233	9.0062735503513e-14	4
Ltb	1.28313029278058e-17	-0.4542985994186	0.787	0.925	1.61212489984952e-13	4
Ssh2	1.28907892234159e-17	-0.440874109549788	0.233	0.509	1.61959875802997e-13	4
Smc4	3.34584333968766e-17	-0.545145749884065	0.308	0.555	4.20371757198357e-13	4
Spn	6.15791667551983e-17	0.42169298372699	0.577	0.349	7.73680651112311e-13	4
Ly6a	8.19352394519566e-17	0.558538622943128	0.372	0.174	1.02943434847438e-12	4
Klrc1	9.28111198363898e-17	0.54127424630724	0.403	0.195	1.1660789096244e-12	4
Ctsa	1.99654273518485e-16	0.422190675579072	0.593	0.378	2.50845629248625e-12	4
Sh2d1a	4.00230402855921e-16	0.570379095633422	0.565	0.37	5.02849478148179e-12	4
Ppp1r12a	5.65895319307817e-16	0.463861132093883	0.723	0.527	7.10990879178341e-12	4
Btg1	5.95230809539384e-16	-0.485167906792818	0.87	0.926	7.47847989105282e-12	4
Tmem50a	1.20020949050564e-15	0.450042939931782	0.866	0.749	1.50794320387128e-11	4
Crlf3	1.75354604082114e-15	-0.46090827694522	0.482	0.69	2.20315524568768e-11	4
Ikzf3	2.96626305209115e-15	0.423565770660229	0.565	0.358	3.72681289864732e-11	4
Pglyrp1	3.8240590570186e-14	0.534591824465369	0.498	0.301	4.80454779923817e-10	4
Plac8	8.00197140208077e-14	-0.46326529353518	0.099	0.324	1.00536768695743e-09	4
Sub1	8.25942821885793e-14	0.592461365636711	0.866	0.772	1.03771456141731e-09	4
Lat	8.85207911268381e-14	0.459016155699685	0.925	0.831	1.11217521971759e-09	4
Selenop	9.06311989372235e-14	-0.416391611094493	0.115	0.339	1.13869038344728e-09	4
Tspo	1.17482325553554e-13	0.473201864257514	0.81	0.693	1.47604793825485e-09	4
Cd69	1.3467583000407e-13	-0.442851666416456	0.245	0.488	1.69206712817114e-09	4
Pycard	1.84329723681173e-13	0.517943591677871	0.597	0.424	2.31591864833026e-09	4
Hcst	4.25555233267642e-13	0.426906412568842	0.941	0.856	5.34667595077466e-09	4
Gabarapl2	4.96776173391203e-13	0.445632095315833	0.711	0.544	6.24149584248707e-09	4
Clic1	5.4792364841268e-13	0.575185575795902	0.909	0.828	6.88411271865691e-09	4
Cap1	5.67398004138873e-13	0.422100796630557	0.668	0.496	7.1287885240008e-09	4
Stmn1	1.06555711127353e-12	0.708320665537165	0.202	0.079	1.33876595460406e-08	4
Ppp1ca	1.22508330415689e-12	0.520198171497916	0.877	0.795	1.53919466334272e-08	4
Hsp90aa1	2.57420571670733e-12	0.544221962286723	0.806	0.683	3.23423206247109e-08	4
Ndfip1	2.91847476438867e-12	0.44668969550556	0.731	0.6	3.66677169397792e-08	4
Srgn	4.14893885300244e-12	0.485554423309803	0.901	0.833	5.21272677491227e-08	4
Rbm3	4.58127418194763e-12	0.738003559399535	0.881	0.821	5.75591288219901e-08	4
Myo1g	1.29676458565584e-11	0.443104858186804	0.427	0.26	1.62925502541799e-07	4
Iqgap1	1.68084233204403e-11	0.440045787908789	0.672	0.504	2.11181030598012e-07	4
Ppp1r18	7.5341676358185e-11	0.418990457120237	0.858	0.752	9.46592821764236e-07	4
Abracl	4.2631686090494e-10	0.515875780240292	0.723	0.619	5.35624504040967e-06	4
Sp100	4.38446754832036e-10	0.422400711156953	0.83	0.737	5.5086450277097e-06	4
Capzb	7.17705948226608e-10	0.451284262042925	0.87	0.752	9.01725753351911e-06	4
Ywhaz	8.30582430315017e-10	0.464207755157575	0.874	0.804	1.04354376544779e-05	4
Cdc42	2.18057307577507e-09	0.518661008407634	0.893	0.813	2.7396720124038e-05	4
Slc9a3r1	3.99754397652106e-09	0.407662713714529	0.66	0.552	5.02251425210106e-05	4
Arpc5	4.94547651143798e-09	0.488751437638251	0.759	0.644	6.21349668897068e-05	4
Arpc2	9.30830598402986e-09	0.457900561089501	0.96	0.904	0.000116949556383351	4
Cd28	2.09748857514968e-08	0.432352871556162	0.542	0.417	0.000263528464581805	4
Cd2	2.4203721236431e-08	0.436181139129385	0.798	0.737	0.000304095553614519	4
Dbi	1.44362097152388e-07	0.419966728619699	0.458	0.331	0.00181376538862261	4
Klra8	9.2367005307684e-07	-0.408624667176943	0.055	0.171	0.0116049905468574	4
Hmgb1	6.48335703878823e-05	0.40808151385775	0.897	0.836	0.814568978353354	4
Gzmm	0.00022113383741436	-0.419547633699332	0.166	0.256	1	4
Nfkbia	0.00112477524322636	-0.429463581809811	0.451	0.539	1	4
Ifit1	5.30822616427637e-219	1.24214962854205	0.628	0.038	6.66925535279683e-215	5
Isg15	1.67134110314048e-165	1.48879498070905	0.717	0.076	2.09987296198569e-161	5
Ifit3	2.06441533709238e-121	1.1548403714657	0.586	0.067	2.59373142952287e-117	5
Rtp4	4.10585323984202e-94	1.0512011074301	0.745	0.145	5.15859401053751e-90	5
Oasl2	9.08366824840543e-84	0.423715209339575	0.297	0.022	1.14127207872966e-79	5
Irf7	2.25198709800083e-65	1.14857581361681	0.772	0.237	2.82939658992824e-61	5
Usp18	2.60841659438403e-62	0.679390674700103	0.462	0.077	3.27721460918409e-58	5
Stat1	2.37650145624849e-55	1.30042516694692	0.917	0.43	2.9858364296306e-51	5
Oas3	1.87836638532091e-49	0.47868467905626	0.338	0.051	2.3599795265172e-45	5
Zbp1	8.99647794186519e-43	0.812372225655136	0.6	0.185	1.13031748861594e-38	5
Ifi206	4.22555210311859e-40	0.666483319260476	0.628	0.196	5.3089836623582e-36	5
Ifi208	6.59338322932742e-40	0.885621596977813	0.759	0.319	8.28392668932697e-36	5
Bst2	2.36557042476776e-33	0.967574096017508	0.779	0.396	2.97210268167822e-29	5
Rnf213	1.58786853545417e-32	0.74605971993446	0.579	0.203	1.99499802794462e-28	5
Pml	1.03845238959106e-31	0.464447828111091	0.372	0.089	1.30471158228221e-27	5
Xaf1	8.33213773619256e-31	0.538662393973324	0.434	0.122	1.04684978517523e-26	5
Igtp	2.41372402370113e-30	0.724640208510781	0.655	0.261	3.0326028633781e-26	5
Ifi203	3.79684762770257e-30	0.890424112370311	0.855	0.54	4.77035935944551e-26	5
Ifi27l2a	5.7427560671857e-29	1.35709992012859	0.8	0.501	7.21519872281212e-25	5
Trim30a	6.15395747706473e-26	0.608584611764099	0.51	0.188	7.73183217418413e-22	5
Lgals3bp	1.30807259568453e-25	0.607448886336654	0.572	0.229	1.64346240921804e-21	5
Slfn5	5.8518999254808e-25	0.434951388424104	0.269	0.059	7.35232706637408e-21	5
Gbp7	2.58990568849149e-24	0.584949129509612	0.545	0.215	3.2539575070207e-20	5
Tgtp1	4.93544719710955e-24	0.677094091409988	0.483	0.173	6.20089585844844e-20	5
Irgm1	1.93705669680478e-22	0.475146206240024	0.428	0.147	2.43371803386553e-18	5
Parp14	1.74972638214319e-21	0.419216366404809	0.49	0.181	2.1983562265247e-17	5
Ifi213	4.05858166142514e-21	0.524871061436092	0.51	0.207	5.09920199941455e-17	5
Gbp9	6.84444932329278e-20	0.438579496521318	0.441	0.162	8.59936612978505e-16	5
Slfn1	9.73794464175292e-20	0.640697576432566	0.807	0.549	1.22347536478984e-15	5
Ifi47	2.95752820713606e-19	0.656979536239593	0.924	0.716	3.71583843944574e-15	5
Tgtp2	1.15413881981594e-18	0.676216323543572	0.6	0.311	1.45006001321675e-14	5
Parp9	1.46970359023848e-18	0.406844211109009	0.393	0.14	1.84653559077563e-14	5
Ifi35	4.27848428418027e-18	0.529989114338513	0.572	0.281	5.3754876546441e-14	5
Ddx58	4.01078324248478e-17	0.43285806640406	0.455	0.188	5.03914806585788e-13	5
Sp100	6.7193035753674e-17	0.577489817324356	0.917	0.736	8.4421330120916e-13	5
Gbp4	4.637139930341e-16	0.506478629591003	0.455	0.198	5.82610260848043e-12	5
Dtx3l	3.73221761150894e-15	0.470732268927952	0.428	0.19	4.68915820709983e-11	5
Phf11b	1.25734228466462e-14	0.448886846955583	0.428	0.185	1.57972484645263e-10	5
Plac8	9.24368091893999e-14	0.651143369503373	0.566	0.307	1.16137607065562e-09	5
Mndal	2.18202076453529e-13	0.442494476769456	0.71	0.437	2.74149088856213e-09	5
Psmb8	2.91029703488125e-13	0.430283983252764	0.986	0.898	3.65649719462481e-09	5
Daxx	5.58224633711412e-13	0.450737473313736	0.434	0.208	7.01353429795018e-09	5
Ly6a	7.10048257524588e-13	0.650844639063141	0.393	0.177	8.92104630753892e-09	5
Lgals9	9.32727983394302e-12	0.473890403491234	0.634	0.407	1.1718794383366e-07	5
Epsti1	1.15896560378043e-11	0.480713774364427	0.903	0.771	1.45612438458974e-07	5
Gbp2	3.44150253100501e-09	0.622707315509883	0.359	0.188	4.32390377995469e-05	5
Ddx24	2.53309429079988e-08	0.409775980314816	0.676	0.51	0.000318257966696097	5
Tapbp	2.38199359336228e-07	0.430940309071657	0.69	0.564	0.00299273675070037	5
Samhd1	4.009659901994e-07	0.457604336810602	0.724	0.588	0.00503773670086527	5
Ccnd2	1.06445504586297e-06	0.41630564063972	0.793	0.676	0.0133738131962224	5
H2-T22	1.89949489743998e-06	0.429517415590884	0.738	0.658	0.0238652538914359	5
Ccl5	0.000206972871029656	-0.746921492800088	0.352	0.504	1	5
S100a6	0.00292565629395791	-0.429026436237508	0.228	0.347	1	5
